# Supplementary material for: The Development of Metabolomic Sampling Procedures for Pichia pastoris, and Baseline Metabolome Data
Source: PLoS One. 2011 Jan 21;6(1):e16286. doi: 10.1371/journal.pone.0016286 (PMC3025026; doi:10.1371/journal.pone.0016286)
Supplement: Table S1 — Baseline metabolome data for Pichia pastoris , as detected by 1H NMR. Column 1 (blue shading) shows average values as % of highest concentration metabolite (arabitol) for data obtained by quenching in 60% methanol +0.85% NH4HCO3, in order to give a quick comparison. Remaining columns indicate fitted metabolite data used for all statistical analyses. No shading = concentration in nM/mg protein; grey shading = relative concentrations, data normalized by probabilistic quotient method. (XLSX) [file pone.0016286.s003.xlsx]

## Sheet: Sheet1
		Average as % of arabitol	Not quenched			Quenched 60% MeOH			Quenched 86% MeOH			Quenched 60% MeOH, 10 mM tricine			Quenched 60% MeOH, 0.85% NH4HCO3			Quenched cells + supernatant			Not quenched			Quenched 60% MeOH			Quenched 86% MeOH			Quenched 60% MeOH, 10 mM tricine			Quenched 60% MeOH, 0.85% NH4HCO3			Quenched cells + supernatant
			1	2	3	1	2	3	1	2	3	1	2	3	1	2	3	1	2	3	1	2	3	1	2	3	1	2	3	1	2	3	1	2	3	1	2	3
	3-Methyl-2-oxovalerate	0.212656	2790.7	3192.77	3906.25	4250.5	5172.41	4535.4	462.185	2115.13	2559.63	3739.35	3318.3	3154.49	5387.48	4970.59	5538.72	0	0	8607.37	10384.6	10460.5	10833.3	13306.8	16787.1	16727.9	5929.64	7095.37	6878.87	14815.9	13720.5	12331.4	15180.8	14591.4	16233.5	0	0	0
	AMP	0.123746	13850.1	14759	18389.4	1986.92	2025.18	1327.43	588.235	3453.82	1890.63	1319.77	1095.36	970.612	2569.42	2382.35	4298.7	1641.17	0	0	51538.5	48355.3	51000	6220.35	6572.72	4895.98	7546.81	11586.1	5080.99	5229.15	4529.1	3794.29	7240.05	6993.52	12599.1	6086.62	0	0
	Alanine	8.13463	317261	346145	400240	155257	148139	136173	41722.7	172450	226789	153011	145522	152898	209697	200324	198071	135049	164541	247302	1.18058e+06	1.13408e+06	1110000	486053	480786	502246	535285	578497	609484	606255	601705	597706	590882	588060	580529	500856	550832	513657
	Arginine	27.7892	387804	440964	509976	601207	568008	524862	153697	594940	764311	547457	489336	526961	720597	665559	691182	526209	631306	950742	1.44308e+06	1.44474e+06	1.41433e+06	1.88217e+06	1.84347e+06	1935850	1.97187e+06	1995775	2.05405e+06	2.16912e+06	2.02331e+06	2.05998e+06	2.03048e+06	1.95378e+06	2.02579e+06	1.97242e+06	2.12025e+06	1.97249e+06
	Asparagine	4.03519	92971.6	105843	125781	96730.4	102326	89823	23571.4	100107	125538	75034.4	79123.7	82475.1	103150	96235.3	102260	71966.1	112508	185792	345962	346776	348833	302828	332100	331295	302412	335818	337377	297299	327161	322409	290653	282504	299714	290488	384323	383306
	Aspartate	21.4485	203514	230723	267488	462827	453257	387694	121345	460669	582926	414462	393363	395039	556776	515412	531166	343730	380204	585435	757308	755921	741833	1.44895e+06	1.47105e+06	1.42993e+06	1556800	1.54535e+06	1.56659e+06	1.64217e+06	1.62648e+06	1.54427e+06	1.56887e+06	1.51302e+06	1556800	1.29777e+06	1.28011e+06	1.21324e+06
	Cholate	0.10909	2015.5	2289.16	2704.33	2062.37	1997.81	1825.22	924.37	2275.77	2356.02	1787.19	1739.69	1590.73	2983.84	2470.59	2700.47	1613.35	2021.77	2918.22	7500	7500	7500	6456.56	6483.9	6731.97	11859.3	7634.26	6331.69	7081.14	7193.28	6218.42	8407.8	7252.54	7914.84	5983.45	6768.25	6061.26
	Citrate	1.22746	48372.1	52048.2	65925.5	20975.9	29091.4	45105.1	3571.43	51834	61692.8	20648.9	17139.2	31275.3	29838.4	26647.1	35271.4	20929.1	23722.5	45069.9	180000	170526	182833	65668	94416.2	166361	45819.9	173881	165796	81814.4	70867.2	122260	84078	78223.8	103377	93076.5	84359.3	91807.8
	D-(+)-Arabitol	100	1.64703e+06	1.86958e+06	2.18347e+06	2.18189e+06	2.05769e+06	1.94151e+06	540126	2.26793e+06	2.93793e+06	2.0152e+06	1.79526e+06	1.89914e+06	2.56755e+06	2.47253e+06	2.43527e+06	1.66923e+06	2.03161e+06	3.04767e+06	6.12885e+06	6.12533e+06	6055500	6.83073e+06	6.67824e+06	7.16088e+06	6.92959e+06	7.60794e+06	7.89554e+06	7.98458e+06	7.42307e+06	7424050	7.2348e+06	7.25824e+06	7.13757e+06	6.42299e+06	6.8777e+06	6.30557e+06
	D-(+)-Trehalose	7.38677	139328	157530	183954	217731	199891	181969	40000	165007	216027	140803	133602	140981	188148	182088	181951	152920	168086	264897	518462	516118	510167	681640	648745	671157	513183	553529	580561	557885	552418	551120	530159	534530	533282	587593	569378	547972
	Formate	0.245091	16227.4	17831.3	16105.8	7721.33	6431.31	6941.37	714.286	1633.2	1774.29	3546.88	3543.81	2723.11	6382.1	6235.29	5704.05	0	0	0	60384.6	58421.1	44666.7	24172.7	20872.8	25601.9	9163.99	5478.7	4768.31	14053.3	14653	10645.1	17983.4	18304	16718.1	0	0	0
	Fumarate	0.00713667	11472.9	12048.2	11358.2	4627.77	4953.48	2433.63	168.067	240.964	145.433	247.457	289.948	188.73	248.653	147.059	137.779	4596.09	6695.85	9910.83	42692.3	39473.7	31500	14487.9	16076.5	8975.96	2156.23	808.333	390.845	980.466	1198.88	737.778	700.65	431.699	403.818	18021.9	22721.6	20464
	Glucose	0.908762	5788.11	5843.37	9194.71	15694.2	13218.4	11200.2	6638.66	26506	33973.2	16277.2	16655.9	14505.3	21425.6	23911.8	22595.8	27361.4	55208.4	78512.3	21538.5	19144.7	25500	49132.9	42900.3	41309.8	85171.2	88916.7	91301.4	64492.8	68869	56703.5	60372.7	70194.2	66226.2	128567	193701	160161
	Glutamate	20.2458	402016	432590	496034	414085	403339	352019	116303	420375	537318	404592	382732	405042	522627	502529	488289	279484	352037	545334	1.49596e+06	1.4173e+06	1.37567e+06	1.29635e+06	1.30904e+06	1.29835e+06	1.49211e+06	1.41018e+06	1.44402e+06	1.60306e+06	1.58252e+06	1.58338e+06	1472650	1.4752e+06	1.43113e+06	1.10509e+06	1.20055e+06	1.1248e+06
	Glutamine	11.4243	200000	238614	278966	229678	219650	241150	69327.7	264043	343688	222903	220103	224912	291214	278912	283880	146338	196118	328477	744231	781776	773667	719040	712874	889436	889446	885754	923645	883182	910084	879221	820578	818760	832027	583313	669673	677698
	Histidinol	21.5762	154677	181627	223438	338581	350411	354397	180756	525810	624549	484823	435277	519978	599710	488912	524277	363644	435226	662776	575577	595066	619667	1.05998e+06	1.13726e+06	1.30712e+06	2.31903e+06	1.76387e+06	1.67845e+06	1.92095e+06	1.79979e+06	2.03268e+06	1.68985e+06	1.43523e+06	1.53661e+06	1348650	1.457e+06	1.37661e+06
	Isoleucine	0.354089	10387.6	10662.7	11778.8	8400.4	8511.22	6581.86	2478.99	8674.7	10733	7946.11	7280.93	8034.51	9241.61	8382.35	8845.41	2991.13	3974.15	9344.65	38653.8	34934.2	32666.7	26298.7	27623.2	24275.9	31804.4	29100	28844.4	31483.8	30105.2	31408.3	26040.8	24606.8	25925.1	23862.4	17471.2	18014.7
	Leucine	1.1876	29457.4	31204.8	35997.6	29803.8	29200.9	24972.3	7268.91	27496.7	34904	23233.4	21585.1	22782.4	30915.9	28735.3	29126.5	16666.7	23567.3	44934.1	109615	102237	99833.3	93305.2	94771.5	92105.6	93257.1	92239.8	93802.8	92054.8	89250	89060.4	87114.2	84354	85367.2	98878.3	90964.4	89250
	Lysine	5.28714	111266	117711	142428	162274	157499	141897	34579.8	124793	144037	111053	104929	105365	140489	127353	127390	161752	189755	295521	414038	385658	395000	508021	511162	523360	443645	418627	387093	440011	433862	411891	395867	373851	373370	599893	635239	613809
	Malate	3.13274	159018	161747	177825	111544	88232.1	64574.1	16722.7	48728.2	60005.8	59554.6	54832.5	55082.2	87857.4	84794.1	61532.1	71289.4	67087.6	86160.1	591731	529934	493167	349205	286357	238169	214545	163463	161263	235965	226722	215326	247563	248918	180345	293931	234215	175717
	NAD+	1.02203	17416	21988	23978.4	24723.3	23098	18722.3	6890.76	28487.3	37289.1	20648.9	22164.9	22620.7	27393.3	22470.6	26536.2	13125	16162.1	27645	64807.7	72039.5	66500	77400	74964.5	69053.7	88405.5	95563	100213	81814.4	91647.8	88428	77188.3	65963.6	77775.4	55608.4	56444.1	56751.5
	NADP+	0.0878852	1498.71	1746.99	1622.6	1861.17	1833.61	1852.88	462.185	1151.27	1250.73	1319.77	1385.31	1078.46	2113.55	2058.82	2397.35	2614.74	3304.82	5191.72	5576.92	5723.68	4500	5826.65	5950.98	6833.97	5929.64	3862.04	3361.27	5229.15	5727.99	4215.87	5955.53	6043.78	7026.44	9697.32	11063.5	10783.4
	Niacinamide	0.10424	1291.99	602.41	1262.02	2062.37	2572.52	636.062	378.151	1311.91	1774.29	852.351	869.845	647.075	2113.55	3529.41	2149.35	2753.82	2604.98	4648.8	4807.69	1973.68	3500	6456.56	8349.13	2345.99	4851.52	4400.93	4768.31	3377.16	3596.64	2529.52	5955.53	10360.8	6299.56	10213.1	8720.63	9655.73
	Nicotinate	0.0765395	1705.43	1566.27	2343.75	1006.04	383.142	1272.12	126.05	428.38	465.387	687.38	708.763	727.959	1906.34	2382.35	1432.9	1724.62	1321.93	2069.9	6346.15	5131.58	6500	3149.54	1243.49	4691.98	1617.17	1437.04	1250.7	2723.52	2930.6	2845.72	5371.65	6993.52	4199.71	6396.11	4425.4	4299.27
	Phenylalanine	0.295932	9715.76	10481.9	11959.1	11267.6	9989.05	9651.55	1974.79	7817.94	10325.8	6653.84	6378.87	6362.9	7128.06	8352.94	6640.95	16717.7	24572.3	39735.3	36153.8	34342.1	33166.7	35274.9	32419.5	35597.9	25335.7	26225.9	27750	26363.6	26375.4	24873.7	20085.3	24520.5	19464	62001	82260.3	82531.8
	Pyroglutamate	4.14252	29147.3	33975.9	43750	87399.4	77613.6	44800.9	16260.5	75930.4	105497	59252.1	53253.9	63116.7	105470	102324	101874	77147	92075.5	178928	108462	111316	121333	273616	251895	165239	208616	254715	283519	234767	220194	246734	297192	300376	298583	347330	328273	365022
	Serine	8.9095	128320	153554	188822	216197	195320	169248	52815.1	195047	240896	181248	191140	178700	222420	229735	213861	67803.8	115621	227382	477500	503092	523667	676837	633912	624237	677596	654301	647396	718137	790329	698570	626732	674400	626807	474371	459794	447924
	Succinate	0.22709	24031	22349.4	23798.1	8576.46	9359.61	4424.78	1680.67	7657.3	6602.68	3656.86	2448.45	2857.91	5926.23	5235.29	5814.27	4618.79	1605.48	3563.04	89423.1	73223.7	66000	26849.8	30376.6	16319.9	21562.3	25687	17744.4	14489.1	10123.9	11172.1	16698.8	15368.5	17041.1	18490.7	5803.97	7234.78
	Threonine	2.33582	56175.7	59759	75300.5	53018.1	50492.6	45160.4	11470.6	46452.5	60994.8	44239.8	39561.9	43812.3	60381.3	56500	57729.4	32762	40927.1	68984.6	209038	195789	208833	165981	163874	166565	147163	155829	163920	175285	163581	171270	170141	165859	169200	148258	145758	140381
	Tryptophan	0.0995443	2790.7	2951.81	2764.42	2917.51	2873.56	2571.9	420.168	1579.65	1803.37	1567.23	1965.21	1509.84	2652.3	2529.41	2259.58	4534.08	4257.39	7261.62	10384.6	9671.05	7666.67	9133.67	9326.16	9485.96	5390.58	5299.07	4846.48	6209.61	8125.75	5902.22	7473.6	7425.22	6622.62	16815.6	14252.4	15082.7
	Tyrosine	2.04301	59845	57590.4	71033.7	75955.7	69759.2	66592.9	12310.9	49959.8	62303.7	39950.5	38724.2	39525.5	52590.1	51000	49132	48331.9	62684.7	110137	222692	188684	197000	237790	226404	245615	157944	167594	167438	158291	160117	154512	148188	149713	144002	225066	224817	223775
	UDP-GlcNAc	1.32981	18036.2	20602.4	22355.8	25779.7	23782.2	20907.1	6134.45	31084.3	40081.4	26780.3	25096.6	26503.1	33278.1	34000	32130.1	19741.6	21175.4	36783	67115.4	67500	62000	80707	77185	77111.7	78702.5	104275	107717	106108	103770	103605	93770.4	99808.8	94170.4	81874.5	73564.4	75280.5
	UDP-glucose	0.249779	1550.39	1807.23	2884.62	5432.6	5172.41	2876.11	882.353	5970.55	7678.88	4509.21	4317.01	4987.87	6133.44	6558.82	5979.61	7093.18	6395.8	11706.8	5769.23	5921.05	8000	17007.5	16787.1	10608	11320.2	20028.7	20636.6	17866.3	17850	19498.4	17282.7	19253.8	17525.7	26306.6	21411.1	24315.5
	Valine	1.19713	30542.6	34036.1	39903.8	31639.8	28352.5	25083	6680.67	27202.1	34613.1	23315.9	21778.4	23402.5	30708.7	29323.5	29457.2	20411.9	24488.8	39938.6	113654	111513	110667	99053.1	92018.1	92513.6	85710.2	91251.9	93021.1	92381.6	90049.3	91484.5	86530.3	86080.8	86336.3	87899.7	85973.1	81635.7
	p-Cresol	0.0597217	620.155	542.169	781.25	829.98	875.753	912.611	462.185	1847.39	2181.5	604.894	676.546	862.766	1533.36	1470.59	1460.46	6147.43	6162.52	10417.4	2307.69	1776.32	2166.67	2598.37	2842.26	3365.99	5929.64	6197.22	5862.68	2396.69	2797.39	3372.7	4320.68	4316.99	4280.47	22799	20630.2	21637.3
	Glycerophosphocholine	5.59856	95555.6	107169	126322	120926	116119	115348	31092.4	121205	157446	118312	120071	119143	142271	137029	139212	108519	126608	228501	355577	351118	350333	378575	376866	425440	398903	406592	423129	468771	496470	465749	400889	402257	408018	442529	436900	470208
	trans-Aconitate	0.0268148	568.475	843.373	841.346	1056.34	1149.43	829.646	252.101	776.439	814.427	384.933	676.546	674.036	1036.05	500	468.449	1891.52	2060.65	3427.21	2115.38	2763.16	2333.33	3307.02	3730.46	3059.99	3234.35	2604.63	2188.73	1525.17	2797.39	2634.92	2919.38	1467.78	1372.98	7015.08	6898.41	7118.46
